# Supplementary material for: Using Genetics to Inform Interventions Related to Sodium and Potassium in Hypertension
Source: Circulation. 2023 Dec 21;149(13):1019–32. doi: 10.1161/CIRCULATIONAHA.123.065394 (PMC10962430; doi:10.1161/CIRCULATIONAHA.123.065394)
Supplement: Supplementary file 2 [file cir-149-1019-s002.xlsx]

## Sheet: Table S1
Table S1: MSigDB ontological pathways selected for the construction of sodium/potasium blood pressure pharmagenic enrichment scores
Pathway	Classification
GOBP_INTESTINAL_ABSORPTION	Absorption
REACTOME_INTESTINAL_ABSORPTION	Absorption
REACTOME_DIGESTION_AND_ABSORPTION	Absorption
GOBP_REGULATION_OF_INTESTINAL_ABSORPTION	Absorption
HP_RENAL_POTASSIUM_WASTING	Potassium Excretion
HP_INCREASED_URINARY_POTASSIUM	Potassium Excretion
HP_DECREASED_URINARY_POTASSIUM	Potassium Excretion
HP_ABNORMAL_URINE_POTASSIUM_CONCENTRATION	Potassium Excretion
GOBP_RENAL_SODIUM_ION_TRANSPORT	Sodium Excretion
GOBP_RENAL_SODIUM_EXCRETION	Sodium Excretion
GOBP_POSITIVE_REGULATION_OF_RENAL_SODIUM_EXCRETION	Sodium Excretion
GOBP_RENAL_SODIUM_ION_ABSORPTION	Sodium Excretion
HP_ABNORMAL_URINE_SODIUM_CONCENTRATION	Sodium Excretion
HP_RENAL_SODIUM_WASTING	Sodium Excretion
KEGG_ALDOSTERONE_REGULATED_SODIUM_REABSORPTION	Sodium Excretion
REACTOME_VOLTAGE_GATED_POTASSIUM_CHANNELS	Potassium Transport
REACTOME_TANDEM_PORE_DOMAIN_POTASSIUM_CHANNELS	Potassium Transport
GOBP_POTASSIUM_ION_TRANSPORT	Potassium Transport
GOBP_REGULATION_OF_POTASSIUM_ION_TRANSPORT	Potassium Transport
GOBP_NEGATIVE_REGULATION_OF_POTASSIUM_ION_TRANSPORT	Potassium Transport
GOBP_POSITIVE_REGULATION_OF_POTASSIUM_ION_TRANSPORT	Potassium Transport
GOBP_POTASSIUM_ION_EXPORT_ACROSS_PLASMA_MEMBRANE	Potassium Transport
GOBP_REGULATION_OF_POTASSIUM_ION_TRANSMEMBRANE_TRANSPORTER_ACTIVITY	Potassium Transport
GOBP_POSITIVE_REGULATION_OF_POTASSIUM_ION_TRANSMEMBRANE_TRANSPORTER_ACTIVITY	Potassium Transport
GOBP_NEGATIVE_REGULATION_OF_POTASSIUM_ION_TRANSMEMBRANE_TRANSPORT	Potassium Transport
GOBP_REGULATION_OF_INWARD_RECTIFIER_POTASSIUM_CHANNEL_ACTIVITY	Potassium Transport
GOBP_REGULATION_OF_DELAYED_RECTIFIER_POTASSIUM_CHANNEL_ACTIVITY	Potassium Transport
GOBP_NEGATIVE_REGULATION_OF_DELAYED_RECTIFIER_POTASSIUM_CHANNEL_ACTIVITY	Potassium Transport
GOBP_REGULATION_OF_POTASSIUM_ION_IMPORT	Potassium Transport
GOBP_POSITIVE_REGULATION_OF_POTASSIUM_ION_IMPORT_ACROSS_PLASMA_MEMBRANE	Potassium Transport
GOBP_REGULATION_OF_POTASSIUM_ION_EXPORT_ACROSS_PLASMA_MEMBRANE	Potassium Transport
GOBP_NEGATIVE_REGULATION_OF_VOLTAGE_GATED_POTASSIUM_CHANNEL_ACTIVITY	Potassium Transport
GOBP_POSITIVE_REGULATION_OF_VOLTAGE_GATED_POTASSIUM_CHANNEL_ACTIVITY	Potassium Transport
GOBP_POTASSIUM_ION_IMPORT_ACROSS_PLASMA_MEMBRANE	Potassium Transport
GOCC_SODIUM_POTASSIUM_EXCHANGING_ATPASE_COMPLEX	Potassium Transport
GOCC_POTASSIUM_CHANNEL_COMPLEX	Potassium Transport
GOMF_INWARD_RECTIFIER_POTASSIUM_CHANNEL_ACTIVITY	Potassium Transport
GOMF_VOLTAGE_GATED_POTASSIUM_CHANNEL_ACTIVITY	Potassium Transport
GOMF_DELAYED_RECTIFIER_POTASSIUM_CHANNEL_ACTIVITY	Potassium Transport
GOMF_POTASSIUM_CHANNEL_ACTIVITY	Potassium Transport
GOMF_CALCIUM_POTASSIUM_SODIUM_ANTIPORTER_ACTIVITY	Potassium Transport
GOMF_P_TYPE_POTASSIUM_TRANSMEMBRANE_TRANSPORTER_ACTIVITY	Potassium Transport
GOMF_POTASSIUM_ION_TRANSMEMBRANE_TRANSPORTER_ACTIVITY	Potassium Transport
GOMF_CALCIUM_ACTIVATED_POTASSIUM_CHANNEL_ACTIVITY	Potassium Transport
GOMF_OUTWARD_RECTIFIER_POTASSIUM_CHANNEL_ACTIVITY	Potassium Transport
GOMF_ATP_ACTIVATED_INWARD_RECTIFIER_POTASSIUM_CHANNEL_ACTIVITY	Potassium Transport
GOMF_POTASSIUM_CHLORIDE_SYMPORTER_ACTIVITY	Potassium Transport
GOMF_POTASSIUM_PROTON_ANTIPORTER_ACTIVITY	Potassium Transport
GOMF_POTASSIUM_CHANNEL_REGULATOR_ACTIVITY	Potassium Transport
GOMF_POTASSIUM_CHANNEL_INHIBITOR_ACTIVITY	Potassium Transport
GOMF_POTASSIUM_ION_ANTIPORTER_ACTIVITY	Potassium Transport
GOMF_POTASSIUM_ION_LEAK_CHANNEL_ACTIVITY	Potassium Transport
REACTOME_SODIUM_CALCIUM_EXCHANGERS	Sodium Transport
REACTOME_SODIUM_PROTON_EXCHANGERS	Sodium Transport
REACTOME_SODIUM_COUPLED_PHOSPHATE_COTRANSPORTERS	Sodium Transport
REACTOME_SODIUM_COUPLED_SULPHATE_DI_AND_TRI_CARBOXYLATE_TRANSPORTERS	Sodium Transport
GOBP_REGULATION_OF_SODIUM_ION_TRANSPORT	Sodium Transport
GOBP_RENAL_SODIUM_ION_TRANSPORT	Sodium Transport
GOBP_SODIUM_ION_TRANSPORT	Sodium Transport
GOBP_POSITIVE_REGULATION_OF_SODIUM_ION_TRANSPORT	Sodium Transport
GOBP_NEGATIVE_REGULATION_OF_SODIUM_ION_TRANSPORT	Sodium Transport
GOBP_REGULATION_OF_SODIUM_PROTON_ANTIPORTER_ACTIVITY	Sodium Transport
GOBP_SODIUM_ION_TRANSMEMBRANE_TRANSPORT	Sodium Transport
GOBP_SODIUM_ION_EXPORT_ACROSS_PLASMA_MEMBRANE	Sodium Transport
GOBP_SODIUM_INDEPENDENT_ORGANIC_ANION_TRANSPORT	Sodium Transport
GOBP_SODIUM_DEPENDENT_PHOSPHATE_TRANSPORT	Sodium Transport
GOBP_CLUSTERING_OF_VOLTAGE_GATED_SODIUM_CHANNELS	Sodium Transport
GOBP_SODIUM_ION_IMPORT_ACROSS_PLASMA_MEMBRANE	Sodium Transport
GOBP_REGULATION_OF_SODIUM_ION_TRANSMEMBRANE_TRANSPORT	Sodium Transport
GOBP_NEGATIVE_REGULATION_OF_SODIUM_ION_TRANSMEMBRANE_TRANSPORT	Sodium Transport
GOBP_POSITIVE_REGULATION_OF_SODIUM_ION_TRANSMEMBRANE_TRANSPORT	Sodium Transport
GOBP_REGULATION_OF_VOLTAGE_GATED_SODIUM_CHANNEL_ACTIVITY	Sodium Transport
GOBP_POSITIVE_REGULATION_OF_SODIUM_ION_TRANSMEMBRANE_TRANSPORTER_ACTIVITY	Sodium Transport
GOCC_VOLTAGE_GATED_SODIUM_CHANNEL_COMPLEX	Sodium Transport
GOCC_SODIUM_POTASSIUM_EXCHANGING_ATPASE_COMPLEX	Sodium Transport
GOCC_SODIUM_CHANNEL_COMPLEX	Sodium Transport
GOMF_VOLTAGE_GATED_SODIUM_CHANNEL_ACTIVITY	Sodium Transport
GOMF_SODIUM_CHANNEL_ACTIVITY	Sodium Transport
GOMF_AMINO_ACID_SODIUM_SYMPORTER_ACTIVITY	Sodium Transport
GOMF_ORGANIC_ACID_SODIUM_SYMPORTER_ACTIVITY	Sodium Transport
GOMF_GLUCOSE_SODIUM_SYMPORTER_ACTIVITY	Sodium Transport
GOMF_SODIUM_PHOSPHATE_SYMPORTER_ACTIVITY	Sodium Transport
GOMF_CALCIUM_POTASSIUM_SODIUM_ANTIPORTER_ACTIVITY	Sodium Transport
GOMF_BILE_ACID_SODIUM_SYMPORTER_ACTIVITY	Sodium Transport
GOMF_SODIUM_ION_TRANSMEMBRANE_TRANSPORTER_ACTIVITY	Sodium Transport
GOMF_LIGAND_GATED_SODIUM_CHANNEL_ACTIVITY	Sodium Transport
GOMF_SODIUM_INDEPENDENT_ORGANIC_ANION_TRANSMEMBRANE_TRANSPORTER_ACTIVITY	Sodium Transport
GOMF_SOLUTE_SODIUM_SYMPORTER_ACTIVITY	Sodium Transport
GOMF_ANION_SODIUM_SYMPORTER_ACTIVITY	Sodium Transport
GOMF_SODIUM_CHLORIDE_SYMPORTER_ACTIVITY	Sodium Transport
GOMF_GLUTAMATE_SODIUM_SYMPORTER_ACTIVITY	Sodium Transport
GOMF_SODIUM_CHANNEL_REGULATOR_ACTIVITY	Sodium Transport
GOMF_SODIUM_CHANNEL_INHIBITOR_ACTIVITY	Sodium Transport
GOMF_SODIUM_ION_BINDING	Sodium Transport
GOMF_MONOCARBOXYLATE_SODIUM_SYMPORTER_ACTIVITY	Sodium Transport

## Sheet: Table S2
Table S2: Unique genes in each of the sodium/potassium pathway category
Absorption pathway genes	Excretion potassium genes	Excretion sodium genes	Merged sodium and potassium excretion	Sodium transport genes	Potassium transport genes	Merged sodium and potassium transport genes
ABCG5	ATP1A1	ACE	ACE	ACTN4	ABCB8	ABCB8
ABCG8	BSND	ADORA1	ADORA1	ADRB2	ABCC8	ABCC8
ACO1	CACNA1S	ADORA2A	ADORA2A	AGRN	ABCC9	ABCC9
ADRA2A	CLCNKA	AGT	AGT	AHCYL1	ACTN2	ACTN2
AKR1C1	CLCNKB	AGTR1	AGTR1	AKT1	ADORA1	ACTN4
ALPI	CTNS	ATP1A1	ATP1A1	ANK3	ADRA2A	ADORA1
AMY1A	CYP11A1	ATP1A2	ATP1A2	ANO6	ADRB2	ADRA2A
AMY1B	CYP11B2	ATP1A3	ATP1A3	ASIC1	AKAP6	ADRB2
AMY1C	EHHADH	ATP1A4	ATP1A4	ASIC2	AKAP9	AGRN
AMY2A	GABRA3	ATP1B1	ATP1B1	ASIC3	AKT1	AHCYL1
AMY2B	GATM	ATP1B2	ATP1B2	ASIC4	ALG10B	AKAP6
APOA1	KCNJ1	ATP1B3	ATP1B3	ASIC5	AMIGO1	AKAP9
APOA2	KCNJ10	ATP1B4	ATP1B4	ATF4	ANK2	AKT1
APOA4	KCNJ18	ATP6V1B1	ATP6V1B1	ATP12A	ANK3	ALG10B
APOA5	NDUFAF6	AVP	AVP	ATP1A1	ANO6	AMIGO1
CD36	SLC12A1	AVPR1A	AVPR1A	ATP1A2	AQP1	ANK2
CEL	SLC12A3	AVPR2	AVPR2	ATP1A3	ARPP19	ANK3
CHIA	SLC34A1	BSND	BSND	ATP1A4	ATF4	ANO6
CHIT1		CLCNKA	CACNA1S	ATP1B1	ATP12A	AQP1
CLPS		CLCNKB	CLCNKA	ATP1B2	ATP1A1	ARPP19
CYP8B1		CORIN	CLCNKB	ATP1B3	ATP1A2	ASIC1
ENPP7		CYP11A1	CORIN	ATP1B4	ATP1A3	ASIC2
EPB41		DRD2	CTNS	ATP2B4	ATP1A4	ASIC3
EZR		DRD3	CYP11A1	ATP4A	ATP1B1	ASIC4
F11R		EDN1	CYP11B2	ATP4B	ATP1B2	ASIC5
FABP1		EDNRA	DRD2	ATP6V1B1	ATP1B3	ATF4
FABP2		EDNRB	DRD3	BPIFA1	ATP1B4	ATP12A
GCNT3		EHHADH	EDN1	C8orf44-SGK3	ATP4A	ATP1A1
GUCA2A		FXYD2	EDNRA	CACNA1G	ATP4B	ATP1A2
GUCA2B		FXYD4	EDNRB	CACNA1H	BIN1	ATP1A3
GUCY2C		GATM	EHHADH	CACNA1I	C8orf44-SGK3	ATP1A4
HAMP		GNAI2	FXYD2	CALM1	CAB39	ATP1B1
IREB2		HSD11B1	FXYD4	CAMK2D	CACNA1D	ATP1B2
KCNQ1		HSD11B2	GABRA3	CAPN3	CALM1	ATP1B3
LCT		IGF1	GATM	CATSPER3	CALM2	ATP1B4
LDLR		INS	GNAI2	CATSPER4	CALM3	ATP2B4
LEP		INSR	HSD11B1	CAV3	CASQ2	ATP4A
LIMA1		IRS1	HSD11B2	CEBPB	CAV1	ATP4B
LIPF		IRS2	IGF1	CHP1	CAV3	ATP6V1B1
LPCAT3		IRS4	INS	CNKSR3	CCDC51	BIN1
MGAM		KCNJ1	INSR	CNNM4	CCT8L2	BPIFA1
MOGAT2		KCNJ10	IRS1	CNTN1	CD63	C8orf44-SGK3
NPC1L1		KCNQ1	IRS2	COMMD1	CDK2	CAB39
PIR		KLHL3	IRS4	COMMD3	CDKN1B	CACNA1D
PLS1		KRAS	KCNJ1	COMMD9	CHP1	CACNA1G
PNLIP		MAGED2	KCNJ10	CRY2	CNTNAP2	CACNA1H
PNLIPRP1		MAPK1	KCNJ18	DLG1	CRBN	CACNA1I
PNLIPRP2		MAPK3	KCNQ1	DMD	DLG1	CALM1
PNLIPRP3		MC2R	KLHL3	DMPK	DNM2	CALM2
PRAP1		MLLT6	KRAS	DNM2	DPP10	CALM3
RSC1A1		MRAP	MAGED2	DRD2	DPP6	CAMK2D
SCARB1		NDUFAF6	MAPK1	DRD3	DRD1	CAPN3
SI		NEDD4L	MAPK3	DRD4	DRD2	CASQ2
SLC26A6		NNT	MC2R	EDN1	DRD3	CATSPER3
SLC2A2		NPPB	MLLT6	EDNRA	DRD4	CATSPER4
SLC2A5		NPR1	MRAP	EDNRB	EDN3	CAV1
SLC46A1		NR3C2	NDUFAF6	FGF11	ENSA	CAV3
SLC5A1		OXT	NEDD4L	FGF12	FHL1	CCDC51
SOAT2		PDPK1	NNT	FGF13	FLNA	CCT8L2
TJP2		PIK3CA	NPPB	FGF14	FXYD1	CD63
TREH		PIK3CB	NPR1	FXYD1	FXYD2	CDK2
UGCG		PIK3CD	NR3C2	FXYD2	FXYD3	CDKN1B
VDR		PIK3CG	OXT	FXYD3	FXYD4	CEBPB
VIL1		PIK3R1	PDPK1	FXYD4	GAL	CHP1
		PIK3R2	PIK3CA	FXYD5	GALR2	CNKSR3
		PIK3R3	PIK3CB	FXYD6	GCK	CNNM4
		PIK3R5	PIK3CD	FXYD6P3	GJA5	CNTN1
		PON3	PIK3CG	FXYD7	GRIK1	CNTNAP2
		PRKCA	PIK3R1	GLDN	GRIK2	COMMD1
		PRKCB	PIK3R2	GLRX	GRIK3	COMMD3
		PRKCG	PIK3R3	GPD1L	GRIK4	COMMD9
		SCNN1A	PIK3R5	GPLD1	GRIK5	CRBN
		SCNN1B	PON3	GRIK1	HCN1	CRY2
		SCNN1G	PRKCA	GRIK2	HCN2	DLG1
		SFN	PRKCB	GRIK3	HCN3	DMD
		SGK1	PRKCG	GRIK4	HCN4	DMPK
		SLC34A1	SCNN1A	GRIK5	HCRT	DNM2
		SLC9A3R1	SCNN1B	HCN1	HPN	DPP10
		SLC9A3R2	SCNN1G	HCN2	HTR2A	DPP6
		SNX5	SFN	HCN3	ITGB1	DRD1
		SPX	SGK1	HCN4	KCNA1	DRD2
		STAR	SLC12A1	HECW1	KCNA10	DRD3
		TACR1	SLC12A3	HECW2	KCNA2	DRD4
		TXNRD2	SLC34A1	KCNE3	KCNA3	EDN1
		WNK4	SLC9A3R1	KCNK1	KCNA4	EDN3
			SLC9A3R2	KCNQ1	KCNA5	EDNRA
			SNX5	KLHL24	KCNA6	EDNRB
			SPX	KLHL3	KCNA7	ENSA
			STAR	MAGED2	KCNAB1	FGF11
			TACR1	MFSD10	KCNAB2	FGF12
			TXNRD2	MFSD2A	KCNAB3	FGF13
			WNK4	MFSD4B	KCNB1	FGF14
				MIR192	KCNB2	FHL1
				MIR24-1	KCNC1	FLNA
				MIR448	KCNC2	FXYD1
				MLLT6	KCNC3	FXYD2
				MYOC	KCNC4	FXYD3
				NALCN	KCND1	FXYD4
				NDUFA9	KCND2	FXYD5
				NEDD4	KCND3	FXYD6
				NEDD4L	KCNE1	FXYD6P3
				NETO1	KCNE1B	FXYD7
				NETO2	KCNE2	GAL
				NKAIN1	KCNE3	GALR2
				NKAIN2	KCNE4	GCK
				NKAIN3	KCNE5	GJA5
				NKAIN4	KCNF1	GLDN
				NKX2-5	KCNG1	GLRX
				NOS1	KCNG2	GPD1L
				NOS3	KCNG3	GPLD1
				NRCAM	KCNG4	GRIK1
				OSR1	KCNH1	GRIK2
				P2RX4	KCNH2	GRIK3
				P2RX7	KCNH3	GRIK4
				PCSK9	KCNH4	GRIK5
				PDXK	KCNH5	HCN1
				PER1	KCNH6	HCN2
				PKD2	KCNH7	HCN3
				PKD2L1	KCNH8	HCN4
				PKP2	KCNIP1	HCRT
				PON3	KCNIP2	HECW1
				PRKCE	KCNIP3	HECW2
				PRSS41	KCNIP4	HPN
				PRSS8	KCNJ1	HTR2A
				PTPN3	KCNJ10	ITGB1
				RANGRF	KCNJ11	KCNA1
				RSC1A1	KCNJ12	KCNA10
				SCLT1	KCNJ13	KCNA2
				SCN10A	KCNJ14	KCNA3
				SCN11A	KCNJ15	KCNA4
				SCN1A	KCNJ16	KCNA5
				SCN1B	KCNJ18	KCNA6
				SCN2A	KCNJ2	KCNA7
				SCN2B	KCNJ3	KCNAB1
				SCN3A	KCNJ4	KCNAB2
				SCN3B	KCNJ5	KCNAB3
				SCN4A	KCNJ6	KCNB1
				SCN4B	KCNJ8	KCNB2
				SCN5A	KCNJ9	KCNC1
				SCN7A	KCNK1	KCNC2
				SCN8A	KCNK10	KCNC3
				SCN9A	KCNK12	KCNC4
				SCNN1A	KCNK13	KCND1
				SCNN1B	KCNK15	KCND2
				SCNN1D	KCNK16	KCND3
				SCNN1G	KCNK17	KCNE1
				SERPINE2	KCNK18	KCNE1B
				SFRP4	KCNK2	KCNE2
				SGK1	KCNK3	KCNE3
				SGK2	KCNK4	KCNE4
				SGK3	KCNK5	KCNE5
				SHROOM2	KCNK6	KCNF1
				SIK1	KCNK7	KCNG1
				SLC10A1	KCNK9	KCNG2
				SLC10A2	KCNMA1	KCNG3
				SLC10A3	KCNMB1	KCNG4
				SLC10A4	KCNMB2	KCNH1
				SLC10A5	KCNMB3	KCNH2
				SLC10A6	KCNMB4	KCNH3
				SLC10A7	KCNN1	KCNH4
				SLC12A1	KCNN2	KCNH5
				SLC12A2	KCNN3	KCNH6
				SLC12A3	KCNN4	KCNH7
				SLC13A1	KCNQ1	KCNH8
				SLC13A2	KCNQ2	KCNIP1
				SLC13A3	KCNQ3	KCNIP2
				SLC13A4	KCNQ4	KCNIP3
				SLC13A5	KCNQ5	KCNIP4
				SLC17A1	KCNRG	KCNJ1
				SLC17A2	KCNS1	KCNJ10
				SLC17A3	KCNS2	KCNJ11
				SLC17A4	KCNS3	KCNJ12
				SLC17A6	KCNT1	KCNJ13
				SLC17A7	KCNT2	KCNJ14
				SLC17A8	KCNU1	KCNJ15
				SLC18A1	KCNV1	KCNJ16
				SLC18A2	KCNV2	KCNJ18
				SLC1A1	KEL	KCNJ2
				SLC1A2	KIF5B	KCNJ3
				SLC1A3	KLHL24	KCNJ4
				SLC1A6	LRRC26	KCNJ5
				SLC1A7	LRRC38	KCNJ6
				SLC20A1	LRRC52	KCNJ8
				SLC20A2	LRRC55	KCNJ9
				SLC22A1	MIR1-1	KCNK1
				SLC22A11	MIR103A1	KCNK10
				SLC22A4	MIR133A1	KCNK12
				SLC22A5	MIR153-1	KCNK13
				SLC22A6	MIR21	KCNK15
				SLC22A7	MIR212	KCNK16
				SLC22A9	MIR26A1	KCNK17
				SLC23A1	MIR29B1	KCNK18
				SLC23A2	MIR30D	KCNK2
				SLC24A1	MTNR1B	KCNK3
				SLC24A2	NALCN	KCNK4
				SLC24A3	NEDD4	KCNK5
				SLC24A4	NEDD4L	KCNK6
				SLC24A5	NETO1	KCNK7
				SLC28A1	NETO2	KCNK9
				SLC28A2	NOS1	KCNMA1
				SLC28A3	NOS1AP	KCNMB1
				SLC34A1	NOS3	KCNMB2
				SLC34A2	NPPA	KCNMB3
				SLC34A3	NSF	KCNMB4
				SLC38A1	OPRK1	KCNN1
				SLC38A10	OXSR1	KCNN2
				SLC38A11	PIAS3	KCNN3
				SLC38A2	PKD2	KCNN4
				SLC38A3	PKD2L1	KCNQ1
				SLC38A4	PRKCZ	KCNQ2
				SLC38A6	PRNP	KCNQ3
				SLC38A7	PTK2B	KCNQ4
				SLC38A8	RASA1	KCNQ5
				SLC3A2	RGS4	KCNRG
				SLC41A1	RGS7	KCNS1
				SLC4A10	RNF207	KCNS2
				SLC4A11	SGK1	KCNS3
				SLC4A4	SGK2	KCNT1
				SLC4A5	SGK3	KCNT2
				SLC4A7	SLC12A1	KCNU1
				SLC4A8	SLC12A2	KCNV1
				SLC4A9	SLC12A3	KCNV2
				SLC5A1	SLC12A4	KEL
				SLC5A10	SLC12A5	KIF5B
				SLC5A11	SLC12A6	KLHL24
				SLC5A12	SLC12A7	KLHL3
				SLC5A2	SLC12A8	LRRC26
				SLC5A3	SLC12A9	LRRC38
				SLC5A4	SLC1A3	LRRC52
				SLC5A5	SLC24A1	LRRC55
				SLC5A6	SLC24A2	MAGED2
				SLC5A7	SLC24A3	MFSD10
				SLC5A8	SLC24A4	MFSD2A
				SLC5A9	SLC24A5	MFSD4B
				SLC6A1	SLC5A3	MIR1-1
				SLC6A11	SLC9A1	MIR103A1
				SLC6A12	SLC9A2	MIR133A1
				SLC6A13	SLC9A3	MIR153-1
				SLC6A14	SLC9A4	MIR192
				SLC6A15	SLC9A5	MIR21
				SLC6A16	SLC9A6	MIR212
				SLC6A17	SLC9A7	MIR24-1
				SLC6A18	SLC9A8	MIR26A1
				SLC6A19	SLC9A9	MIR29B1
				SLC6A2	SLC9C1	MIR30D
				SLC6A20	SLC9C2	MIR448
				SLC6A3	SNAP25	MLLT6
				SLC6A4	STK39	MTNR1B
				SLC6A5	SUMO1	MYOC
				SLC6A6	TMEM175	NALCN
				SLC6A7	TMEM38A	NDUFA9
				SLC6A8	TMEM38B	NEDD4
				SLC6A9	TREM2	NEDD4L
				SLC8A1	TRPM5	NETO1
				SLC8A2	TSC1	NETO2
				SLC8A3	VAMP2	NKAIN1
				SLC8B1	VIP	NKAIN2
				SLC9A1	VPS4B	NKAIN3
				SLC9A2	WNK1	NKAIN4
				SLC9A3	WNK2	NKX2-5
				SLC9A3R1	WNK3	NOS1
				SLC9A4	WNK4	NOS1AP
				SLC9A5	WWP2	NOS3
				SLC9A6	YWHAE	NPPA
				SLC9A7		NRCAM
				SLC9A8		NSF
				SLC9A9		OPRK1
				SLC9B1		OSR1
				SLC9B1P1		OXSR1
				SLC9B2		P2RX4
				SLC9C1		P2RX7
				SLC9C2		PCSK9
				SLCO1A2		PDXK
				SLCO1B1		PER1
				SLCO1B3		PIAS3
				SLCO1B7		PKD2
				SLCO1C1		PKD2L1
				SLCO2A1		PKP2
				SLCO2B1		PON3
				SLCO3A1		PRKCE
				SLCO4A1		PRKCZ
				SLCO4C1		PRNP
				SLCO5A1		PRSS41
				SLCO6A1		PRSS8
				SLMAP		PTK2B
				SNTA1		PTPN3
				SPTBN4		RANGRF
				SRI		RASA1
				STK39		RGS4
				STOM		RGS7
				TDG		RNF207
				TESC		RSC1A1
				TMPRSS3		SCLT1
				TPCN1		SCN10A
				TPCN2		SCN11A
				TRPM2		SCN1A
				TRPM4		SCN1B
				TRPM5		SCN2A
				UTRN		SCN2B
				WNK1		SCN3A
				WNK2		SCN3B
				WNK3		SCN4A
				WNK4		SCN4B
				YWHAH		SCN5A
						SCN7A
						SCN8A
						SCN9A
						SCNN1A
						SCNN1B
						SCNN1D
						SCNN1G
						SERPINE2
						SFRP4
						SGK1
						SGK2
						SGK3
						SHROOM2
						SIK1
						SLC10A1
						SLC10A2
						SLC10A3
						SLC10A4
						SLC10A5
						SLC10A6
						SLC10A7
						SLC12A1
						SLC12A2
						SLC12A3
						SLC12A4
						SLC12A5
						SLC12A6
						SLC12A7
						SLC12A8
						SLC12A9
						SLC13A1
						SLC13A2
						SLC13A3
						SLC13A4
						SLC13A5
						SLC17A1
						SLC17A2
						SLC17A3
						SLC17A4
						SLC17A6
						SLC17A7
						SLC17A8
						SLC18A1
						SLC18A2
						SLC1A1
						SLC1A2
						SLC1A3
						SLC1A6
						SLC1A7
						SLC20A1
						SLC20A2
						SLC22A1
						SLC22A11
						SLC22A4
						SLC22A5
						SLC22A6
						SLC22A7
						SLC22A9
						SLC23A1
						SLC23A2
						SLC24A1
						SLC24A2
						SLC24A3
						SLC24A4
						SLC24A5
						SLC28A1
						SLC28A2
						SLC28A3
						SLC34A1
						SLC34A2
						SLC34A3
						SLC38A1
						SLC38A10
						SLC38A11
						SLC38A2
						SLC38A3
						SLC38A4
						SLC38A6
						SLC38A7
						SLC38A8
						SLC3A2
						SLC41A1
						SLC4A10
						SLC4A11
						SLC4A4
						SLC4A5
						SLC4A7
						SLC4A8
						SLC4A9
						SLC5A1
						SLC5A10
						SLC5A11
						SLC5A12
						SLC5A2
						SLC5A3
						SLC5A4
						SLC5A5
						SLC5A6
						SLC5A7
						SLC5A8
						SLC5A9
						SLC6A1
						SLC6A11
						SLC6A12
						SLC6A13
						SLC6A14
						SLC6A15
						SLC6A16
						SLC6A17
						SLC6A18
						SLC6A19
						SLC6A2
						SLC6A20
						SLC6A3
						SLC6A4
						SLC6A5
						SLC6A6
						SLC6A7
						SLC6A8
						SLC6A9
						SLC8A1
						SLC8A2
						SLC8A3
						SLC8B1
						SLC9A1
						SLC9A2
						SLC9A3
						SLC9A3R1
						SLC9A4
						SLC9A5
						SLC9A6
						SLC9A7
						SLC9A8
						SLC9A9
						SLC9B1
						SLC9B1P1
						SLC9B2
						SLC9C1
						SLC9C2
						SLCO1A2
						SLCO1B1
						SLCO1B3
						SLCO1B7
						SLCO1C1
						SLCO2A1
						SLCO2B1
						SLCO3A1
						SLCO4A1
						SLCO4C1
						SLCO5A1
						SLCO6A1
						SLMAP
						SNAP25
						SNTA1
						SPTBN4
						SRI
						STK39
						STOM
						SUMO1
						TDG
						TESC
						TMEM175
						TMEM38A
						TMEM38B
						TMPRSS3
						TPCN1
						TPCN2
						TREM2
						TRPM2
						TRPM4
						TRPM5
						TSC1
						UTRN
						VAMP2
						VIP
						VPS4B
						WNK1
						WNK2
						WNK3
						WNK4
						WWP2
						YWHAE
						YWHAH

## Sheet: Table S3
Table S3: Cross-sectional correlation between spot urinary electrolytes and blood pressure
Explanatory Variable	Outcome Variable	Model	Beta	SE	Tval	Pval
Na+	SBP	Baseline Covariates	0.0254	0.0076	33.318	< 0.0000000000000002
K+	SBP	Baseline Covariates	-0.0395808	0.0009418	-42.025	< 0.0000000000000002
Ln Na+	SBP	Baseline Covariates	1.76041	0.0539626	32.623	< 0.0000000000000002
Ln K+	SBP	Baseline Covariates	-2.454	0.05585	-43.934	< 0.0000000000000002
Na+	DBP	Baseline Covariates	0.0148064	0.0004353	34.012	< 0.0000000000000002
K+	DBP	Baseline Covariates	-0.0092312	0.000539	-17.126	< 0.0000000000000002
Ln Na+	DBP	Baseline Covariates	1.02502	0.030804	33.276	< 0.0000000000000002
Ln K+	DBP	Baseline Covariates	-0.566951	0.0319679	-17.735	< 0.0000000000000002
Na/K ratio > 1	SBP	Baseline Covariates	3.71541	0.0653963	56.814	< 0.0000000000000002
Na/K ratio > 1	DBP	Baseline Covariates	1.43688	0.0374429	38.375	< 0.0000000000000002
Na+	SBP	Baseline Covariates + BMI	0.0141122	0.0007699	18.33	< 0.0000000000000002
Na+	DBP	Baseline Covariates + BMI	0.0033041	0.0004301	7.682	1.57e-14
K+	SBP	Baseline Covariates + BMI	-0.0481124	0.0009355	-51.429	< 0.0000000000000002
K+	DBP	Baseline Covariates + BMI	-0.0172829	0.0005237	-33	< 0.0000000000000002
Na+	SBP	Baseline Covariates + BMI + Creatinine	0.0325	0.000283	39.191	< 0.0000000000000002
Na+	DBP	Baseline Covariates + BMI + Creatinine	0.01	0.0004642	21.646	< 0.0000000000000002
K+	SBP	Baseline Covariates + BMI + Creatinine	-0.03449	0.00181	-26.928	< 0.0000000000000002
K+	DBP	Baseline Covariates + BMI + Creatinine	-0.0108	0.000717	-15.064	< 0.0000000000000002
Na+	SBP	Baseline Covariates (Unmedicated Cohort)	0.02752	0.0008529	32.27	< 0.0000000000000002
K+	SBP	Baseline Covariates (Unmedicated Cohort)	-0.03594	0.00104	-34.545	< 0.0000000000000002
Na+	DBP	Baseline Covariates (Unmedicated Cohort)	0.0151831	0.0004894	31.022	< 0.0000000000000002
K+	DBP	Baseline Covariates (Unmedicated Cohort)	-0.008201	0.0005981	-13.712	< 0.0000000000000002

## Sheet: Table S4
Table S4: Tuning results of the SBP and DBP PGS in the HCS
PGS	Medicated cohort delta r2	Unmedicated cohort delta r2	Mean delta r2
SBP_0_01_AVG	0.00517114	0.0172868	0.011229
SBP_0_005_AVG	0.00381024	0.0165834	0.0101968
SBP_0_05_AVG	0.00749052	0.0116767	0.0095836
SBP_0_001_AVG	0.00429764	0.014563	0.00943032
SBP_0_1_AVG	0.00412088	0.0115692	0.00784504
DBP_0_005_AVG	0.00812942	0.00557507	0.00685224
SBP_1_AVG	0.00313262	0.0102581	0.00669535
SBP_0_5_AVG	0.00228419	0.0110903	0.00668725
DBP_0_001_AVG	0.00496884	0.00448529	0.00472707
DBP_1e_04_AVG	0.00212549	0.00703679	0.00458114
SBP_5e_08_AVG	-1.4405e-05	0.00903336	0.00450948
SBP_1e_04_AVG	-0.000236646	0.00757593	0.00366964
SBP_1e_05_AVG	-0.000303655	0.0067965	0.00324642
DBP_1e_05_AVG	0.00440315	0.00165301	0.00302808
DBP_0_01_AVG	0.00281278	0.00246773	0.00264025
DBP_1_AVG	0.000812229	0.00307189	0.00194206
DBP_0_1_AVG	0.000353737	0.00335644	0.00185509
DBP_0_5_AVG	0.000614733	0.00303824	0.00182649
DBP_0_05_AVG	0.0017853	0.00177067	0.00177798
DBP_5e_08_AVG	-0.000931036	-0.000300752	-0.000615894

## Sheet: Table S5
Table S5: Best performing PES per blood pressure phenotype, per category in the HCS tuning cohort
Score	Av_r2	Category	Threshold	Trait
Renal sodium excretion	0.00131379	Renal	1	DBP
Sodium and potassium transport	0.000231411	Transport	1	DBP
Absorption	-0.00038137	Absorption	0.005	DBP
Renal sodium and potassium excretion	0.00120345	Renal	0.5	SBP
Sodium and potassium transport	0.00425257	Transport	0.005	SBP
Absorption	0.000333908	Absorption	0.05	SBP

## Sheet: Table S6
Table S6: Association between SBP and DBP PGS with BP in the UKBB
Score	Outcome	Cohort	Beta	SE	Tval	Pval
SBP PGS	SBP	Full	1.479	0.03148	46.99	< 0.0000000000000002
DBP PGS	DBP	Full	0.0827	0.01797	46.009	< 0.0000000000000002
SBP PGS	SBP	Unmedicated	1.604	0.03486	46.017	< 0.0000000000000002
DBP PGS	DBP	Unmedicated	0.8927	0.02	44.586	< 0.0000000000000002

## Sheet: Table S7
Table S7: Association between SBP and DBP PES with BP in the UKBB
PES	BP_trait	PGS	Estimate	Std. Error	t value	Pr(>|t|)
Absorption_DBP_PES_AVG	Mean_DBP	PGS unadjusted	0.106785	0.0179716	5.94187	2.82094e-09
Renal_DBP_PES_AVG	Mean_DBP	PGS unadjusted	0.126489	0.0179687	7.03943	1.93443e-12
Transport_DBP_PES_AVG	Mean_DBP	PGS unadjusted	0.249577	0.017979	13.8816	8.45193e-44
Absorption_SBP_PES_AVG	Mean_SBP	PGS unadjusted	0.161446	0.0314734	5.1296	2.90537e-07
Renal_SBP_PES_AVG	Mean_SBP	PGS unadjusted	0.282707	0.0314715	8.98293	2.65127e-19
Transport_SBP_PES_AVG	Mean_SBP	PGS unadjusted	0.438139	0.0314878	13.9145	5.33714e-44
Absorption_DBP_PES_AVG	Mean_DBP	PGS adjusted	0.0500473	0.0179516	2.7879	0.00530538
Renal_DBP_PES_AVG	Mean_DBP	PGS adjusted	0.0887735	0.0179247	4.95259	7.3273e-07
Transport_DBP_PES_AVG	Mean_DBP	PGS adjusted	0.160692	0.0180283	8.91331	4.98032e-19
Absorption_SBP_PES_AVG	Mean_SBP	PGS adjusted	0.0775092	0.0314094	2.46771	0.0135987
Renal_SBP_PES_AVG	Mean_SBP	PGS adjusted	0.196213	0.0314123	6.24638	4.20636e-10
Transport_SBP_PES_AVG	Mean_SBP	PGS adjusted	0.210828	0.031777	6.63462	3.25905e-11

## Sheet: Table S8
Table S8: GxE models with the GxE term only (equation 5)
GxE term	Beta	SE	Tval	Pval
Scaled_SBP_PGS_full:Scaled_Na_full	-0.06394	0.03473	-1.84	0.065752
Scaled_DBP_PGS_full:Scaled_Na_full	0.0327901	0.0199686	1.642	0.100574
Scaled_SBP_PGS_full:Scaled_K_full	-0.07127	0.03521	-2.024	0.042978
Scaled_DBP_PGS_full:Scaled_K_full	-0.002093	0.019946	-0.105	0.916433
Scaled_Na:Absorption_DBP_PES_AVG	0.0352522	0.0200043	1.76223	0.0780318
Scaled_Na:Renal_DBP_PES_AVG	0.0200323	0.0200678	0.998232	0.318168
Scaled_Na:Transport_DBP_PES_AVG	0.00317833	0.0199496	0.159318	0.873418
Scaled_Na:Absorption_SBP_PES_AVG	0.000830623	0.0348102	0.0238615	0.980963
Scaled_Na:Renal_SBP_PES_AVG	0.0210216	0.0349014	0.602315	0.546965
Scaled_Na:Transport_SBP_PES_AVG	0.0720603	0.0348443	2.06807	0.0386348
Scaled_K:Absorption_DBP_PES_AVG	0.0247827	0.0200707	1.23477	0.216918
Scaled_K:Renal_DBP_PES_AVG	0.0466603	0.0200265	2.32993	0.0198108
Scaled_K:Transport_DBP_PES_AVG	0.00449965	0.0200745	0.224148	0.822642
Scaled_K:Absorption_SBP_PES_AVG	-0.0110635	0.0350037	-0.316068	0.751951
Scaled_K:Renal_SBP_PES_AVG	0.0662709	0.034811	1.90373	0.0569459
Scaled_K:Transport_SBP_PES_AVG	-0.0148804	0.0349258	-0.426057	0.670067

## Sheet: Table S9
Table S9: Statistical comparison off urinary sodium effects on SBP (10th decile vs all others)
Score	Quantile	Pval
Transport PES	1	0.00195154
Transport PES	2	0.00848644
Transport PES	3	0.0578148
Transport PES	4	0.306275
Transport PES	5	0.00787841
Transport PES	6	0.106652
Transport PES	7	0.0627379
Transport PES	8	0.146328
Transport PES	9	0.160996
SBP PGS	1	0.612684
SBP PGS	2	0.389728
SBP PGS	3	0.270883
SBP PGS	4	0.653307
SBP PGS	5	0.354983
SBP PGS	6	0.85565
SBP PGS	7	0.590159
SBP PGS	8	0.211351
SBP PGS	9	0.895889

## Sheet: Table S10
Table S10: Heteroskedasiticity consistent (HC) restimation of the transport PES-by-sodium effect standard error in full model (GxE, ExC, GxC included)
HC estimator	Beta	SE	Pval
HC0	0.09519	0.036753	0.009598
HC3	0.09519	0.036829	0.009748

[truncated: 2 more sheets: Table S11, Table S12]
